# Supplementary material for: Ants are more than just curious bystanders to some flowers—they act as significant pollinators
Source: Front Insect Sci. 2023 Jun 15;3:1145761. doi: 10.3389/finsc.2023.1145761 (PMC10926462; doi:10.3389/finsc.2023.1145761)
Supplement: Supplementary file 1 [file Table_1.xlsx]

## Sheet: Supplementary File 1
	Supplementary Material
	Article Title	Ants are more than just curious bystanders to some flowers, they act as significant pollinators
		1Entomology Laboratory, Department of Zoology, University of Calcutta, 35 Ballygunge Circular Road, Kolkata 700019, West Bengal, India.
		* Correspondence:
		Corresponding author
		E-mail: dasamlan@yahoo.co.in
	Supplementary file for Figure 1
	Location name
ID	Name	lat	long
1	Crawford_Pennsylvania_USA	41.6934	-80.1482
2	Edamalayar_Pooyamkutty_Kerala	10.2218	76.7063
3	Huelva_Spain	37.2644	-6.94312
4	Valladolid_Spain	41.6752	-4.91791
5	New South Wales_Australia	-31.6912	146.832
6	Peechi_Kerala_South India	10.5245	76.3612
7	Minas Gerais_Brazil	-18.0448	-44.4133
8	Obio-Akpor_Nigeria	4.88692	7.05981
9	Bahia_Brazil	-12.1794	-41.5594
10	Hokkaido Obihiro_Japan	42.7563	143.063
11	Swan Coastal Plain_Australia	-32.0195	115.789
12	Perlis_Malaysia	6.40008	100.156
13	Cadagno_Switzerland	46.5507	8.71191
14	Ichinomiya_Japan	35.2837	136.808
15	Sierra Nevada_Granada _Spain	39.0469	-3.00628
16	Pineta Valley_Spain	42.5542	0.258379
17	Sector Santa Rosa_Costa Rica	10.8382	-85.7051
18	Cádiz_Spain	36.5218	-6.28041
19	São Paulo_Brazil	-23.5865	-46.6942
20	Jinsha_China	34.3361	103.148
21	Wuhe_ Baoshan_China	24.8519	98.6621
22	Chiapas_Mexico_Finca Irlanda_Finca Hamburgo	24.0978	-102.563
23	Abo-Hammad_Sharkia_Egypt	30.5447	31.6786
24	Rutherford County_Carolina	35.3726	-81.9563
25	Groningen_Netherlands	53.2143	6.57874
26	Gazipur_Bangladesh	23.9964	90.4045
27	Würzburg_Germany	49.8103	9.92242
28	Central alps_Austria	47.6033	14.0646
29	Swiss _Jura mountains_Switzerland	47.3639	7.43229
30	Hyakuna_Okinawa_Japan	26.1388	127.794
31	Iso_Kagoshima_Japan	31.5805	130.549
32	Avon Gorge_England	51.4556	-2.62788
33	Cap de Catalunya_Spain	39.962	3.1776
34	Menorca_Spain	39.9649	4.10803
35	Beaver Dam Park_Piedmont,_USA	36.0631	-79.9407
36	Sierra Nevada_Granada _Spain	37.093	-3.16214
37	Pennsylvania_Colorado_USA	39.8587	-77.6995
38	Sydney_Australia	-33.8046	150.907
39	Huesca_Spain	42.1334	-0.406706

## Sheet: Supplementary File 2
Supplementary Material																Supplementary Material																Supplementary Material																Supplementary Material
Article Title	Ants are more than just curious bystanders to some flowers, they act as significant pollinators
	Susmita Das1 and Amlan Das1*
	1Entomology Laboratory, Department of Zoology, University of Calcutta, 35 Ballygunge Circular Road, Kolkata 700019, West Bengal, India.
	* Correspondence:
	Corresponding author
	E-mail: dasamlan@yahoo.co.in
Supplementary file for Figure 6
	Name of ant species
Name of plant specis	D.nigra	I.anceps	I.gracilis	I.purpureus	I.sp	T.erraticum	T.madeirense	T.melanocephalum	T.nigerrimum	T.sessile	T.albipes	T.albipennis	T.exilis	T.recedens	T.sp	A.gracilipes	B.termitophilus	C.compressus	C.crassus	C.foreli	C.japonicus	C.micans	C.molossus	C.parius	C.pilicornis	C.ruber	C.sp	C.terebrans	F.cunicularia	F.fusca	F.lemani	F.neorufibarbis	F.polyctena	F.pratensis	F.rubra	F.subsericea	F.schaufussi	L.alienus	L.cinereus	L.grandis	L.niger	O.smaragdina	P.flavipes	P.vividula	P.imparis	P.longiseta	P.pygmaea	P.schmitzii	P.wroughtoni
A.purpureum	0	0	0	0	0	0	0	0	0	0	0	0	0	0	0	0	0	0	0	0	0	0	0	0	0	0	0	0	0	0	0	0	0	0	0	0	0	0	0	0	0	0	0	0	0	1	0	0	0
A.bermejoi	0	0	0	0	0	0	1	0	0	0	0	0	0	0	0	0	0	0	0	0	0	0	0	0	0	0	0	0	0	0	0	0	0	0	0	0	0	0	0	1	0	0	0	0	0	0	1	0	0
A.tetraquetra	0	0	0	0	0	0	0	0	1	0	0	0	0	0	0	0	0	0	0	0	0	0	0	0	0	0	0	0	0	0	0	0	0	0	0	0	0	0	0	0	0	0	0	0	0	1	0	0	0
B.kuroiwai	0	0	0	0	0	0	0	0	0	0	0	0	0	0	0	0	0	0	0	0	0	0	0	0	0	0	0	0	0	0	0	0	0	0	0	0	0	0	0	0	0	0	0	0	0	0	0	0	0
B.tobiracola	0	0	0	0	0	0	0	0	0	0	0	0	0	0	0	0	0	0	0	0	0	0	0	0	0	0	0	0	0	0	0	0	0	0	0	0	0	0	0	0	0	0	1	0	0	0	0	0	0
B.grandiflora	0	0	0	0	1	0	0	0	0	0	0	0	0	0	0	0	0	0	0	0	0	0	0	0	0	0	0	0	0	0	0	0	0	0	0	0	0	0	0	0	0	0	0	0	0	0	0	0	0
B.portulacoides	1	0	0	0	0	0	0	0	0	0	0	0	0	0	0	0	1	0	0	0	0	0	0	0	0	0	0	0	0	0	0	0	0	0	0	0	0	0	0	0	0	0	0	0	0	0	0	0	0
B.chouardii	0	0	0	0	0	0	0	0	0	0	0	0	0	0	0	0	0	0	0	0	0	0	0	0	0	0	0	0	0	0	0	0	0	0	0	0	0	0	1	1	0	0	0	0	0	0	0	0	0
B.pyrenaica	0	0	0	0	0	0	0	0	0	0	0	0	0	0	0	0	0	0	0	0	0	0	0	0	0	0	0	0	0	0	0	0	0	0	0	0	0	0	0	0	0	0	0	0	0	0	0	0	0
C.cordatum	0	0	0	0	0	0	0	0	0	0	0	0	0	0	0	0	0	0	0	0	0	0	0	0	0	0	0	0	0	0	1	0	0	0	0	0	0	0	0	0	0	0	0	0	0	0	0	0	0
C.alpina	0	0	0	0	0	0	0	0	0	0	0	0	0	0	0	0	0	0	0	0	0	0	0	0	0	0	0	0	0	0	0	0	0	0	0	0	0	0	0	0	0	0	0	0	0	0	0	0	0
C.singchii	0	0	0	0	0	0	0	0	0	0	0	0	0	0	1	0	0	0	0	0	0	0	0	0	0	0	0	0	0	0	0	0	0	0	0	0	0	0	0	0	0	0	0	0	0	0	0	0	0
C.nucifera	0	0	0	0	0	0	0	0	0	0	0	0	0	0	0	0	0	0	1	0	0	0	0	0	0	0	0	0	0	0	0	0	0	0	0	0	0	0	0	0	0	0	0	0	0	0	0	0	0
C.undulatum	0	0	0	1	0	0	0	0	0	0	0	0	0	0	0	0	0	0	0	0	0	0	1	0	0	0	0	1	0	0	0	0	0	0	0	0	0	0	0	0	0	0	0	0	0	0	0	0	0
C.sativus	0	0	0	0	0	0	0	0	0	0	0	0	0	0	0	0	0	0	0	0	0	0	0	0	0	0	0	0	0	0	0	0	0	0	0	0	0	0	0	0	0	0	0	0	0	0	0	0	0
C.moschata	0	0	0	0	0	0	0	0	0	0	0	0	0	0	0	0	0	1	0	0	0	0	0	0	0	0	0	0	0	0	0	0	0	0	1	0	0	0	0	0	0	0	0	0	0	0	0	0	0
C.hypocistis	0	0	0	0	0	0	0	0	1	0	0	0	0	0	0	0	0	0	0	0	0	0	0	0	1	0	0	0	0	0	0	0	0	0	0	0	0	0	0	0	0	0	0	0	0	0	1	1	0
D.smallii	0	0	0	0	0	0	0	0	0	0	0	0	0	0	0	0	0	0	0	0	0	0	0	0	0	0	0	0	0	0	0	0	0	0	0	0	1	0	0	0	0	0	0	0	0	0	0	0	0
E.virginiana	0	0	0	0	0	0	0	0	0	0	0	0	0	0	0	0	0	0	0	0	0	0	0	0	0	0	0	0	0	0	0	0	0	0	0	0	0	0	0	0	0	0	0	0	1	0	0	0	0
E.palustris	0	0	0	0	0	0	0	0	0	0	0	0	0	0	0	0	0	0	0	0	0	0	0	0	0	0	0	0	0	0	0	0	1	0	0	0	0	0	0	0	1	0	0	0	0	0	0	0	0
E.thunbergii	0	0	0	0	0	0	0	0	0	0	0	0	0	0	0	0	0	0	0	0	1	0	0	0	0	0	0	0	0	0	0	0	0	0	0	0	0	0	0	0	0	0	0	0	0	0	0	0	0
E.cyparissias	0	0	0	0	0	0	0	0	0	0	0	0	0	0	0	0	0	0	0	0	0	0	0	0	0	0	0	0	1	0	0	0	0	1	0	0	0	1	0	0	0	0	0	0	0	0	0	0	0
E.Seguieriana	0	0	0	0	0	1	0	0	0	0	0	0	0	0	0	0	0	0	0	0	0	0	0	0	0	0	0	0	1	0	0	0	0	0	0	0	0	0	0	0	0	0	0	0	0	0	0	0	0
F.virginiana	0	0	0	0	0	0	0	0	0	1	0	0	0	0	0	0	0	0	0	0	0	0	0	0	0	0	0	0	0	0	0	0	0	0	0	1	0	0	0	0	0	0	0	0	1	0	0	0	0
F.thymifolia	0	0	0	0	0	0	0	0	0	0	0	0	0	0	0	0	0	0	0	1	0	0	0	0	0	0	1	0	0	0	0	0	0	0	0	0	0	0	0	0	0	0	0	0	0	0	0	0	0
H.spinosa	0	0	0	0	0	0	0	0	0	0	0	0	0	0	0	0	0	0	0	0	0	0	0	0	0	0	0	0	0	0	0	0	0	0	0	0	0	0	0	0	0	0	0	0	0	1	0	0	0
J.curcas	0	1	0	0	0	0	0	1	0	0	0	0	0	0	0	0	0	0	0	0	0	0	0	1	0	0	0	0	0	0	0	0	0	0	0	0	0	0	0	0	0	0	0	1	0	0	0	0	1
L.fimbriata	0	0	0	0	0	0	0	0	0	0	0	0	0	0	0	0	0	0	0	0	0	0	0	0	0	0	0	0	0	0	0	0	0	0	0	0	0	0	0	0	0	0	0	0	0	0	0	0	0
L.maritima	0	0	0	0	0	0	0	0	0	0	0	0	0	0	0	0	0	0	0	0	0	1	0	0	0	0	0	0	0	0	0	0	0	0	0	0	0	0	0	0	0	0	0	0	0	0	0	0	0
M.indica	0	0	0	0	0	0	0	0	0	0	0	0	0	0	0	0	0	0	0	0	0	0	0	0	0	0	1	0	0	0	0	0	0	0	0	0	0	0	0	0	0	0	0	0	0	0	0	0	0
M.parviflora	0	0	1	0	0	0	0	0	0	0	0	0	0	0	0	0	0	0	0	0	0	0	0	0	0	0	0	0	0	0	0	0	0	0	0	0	0	0	0	0	0	0	0	0	0	0	0	0	0
N.balearica	0	0	0	0	0	0	0	0	0	0	0	0	0	1	0	0	0	0	0	0	0	0	0	0	0	1	0	0	0	0	0	0	0	0	0	0	0	0	0	1	0	0	0	0	0	0	1	0	0
N.maculata	0	0	0	0	0	0	0	0	0	0	0	0	1	0	0	0	0	0	0	0	0	0	0	0	0	0	0	0	0	0	0	0	0	0	0	0	0	0	0	0	0	0	0	0	0	0	0	0	0
P.lundii	0	0	0	0	0	0	0	0	0	0	0	0	0	0	0	0	0	0	1	0	0	0	0	0	0	0	0	0	0	0	0	0	0	0	0	0	0	0	0	0	0	0	0	0	0	0	0	0	0
P.pulvinata	0	0	0	0	0	0	0	0	0	0	0	0	0	0	0	0	0	0	0	0	0	0	0	0	0	0	0	0	0	0	0	1	0	0	0	0	0	0	0	0	0	0	0	0	0	0	0	0	0
R.sphaerocarpa	0	0	0	0	0	0	0	0	0	0	0	0	0	0	0	0	0	0	0	1	0	0	0	0	0	0	0	0	0	0	0	0	0	0	0	0	0	0	0	0	0	0	0	0	0	0	0	0	0
S.gambleana	0	0	0	0	0	0	0	0	0	0	0	0	0	0	0	1	0	0	0	0	0	0	0	0	0	0	0	0	0	0	0	0	0	0	0	0	0	0	0	0	0	1	0	0	0	0	0	0	0
S.oblonga	0	0	0	0	0	0	0	0	0	0	0	0	0	0	0	1	0	0	0	0	0	0	0	0	0	0	0	0	0	0	0	0	0	0	0	0	0	0	0	0	0	1	0	0	0	0	0	0	0
S.anglicum	0	0	0	0	0	0	0	0	0	0	0	0	0	0	0	0	0	0	0	0	0	0	0	0	0	0	0	0	0	0	0	0	0	0	0	0	0	0	0	0	0	0	0	0	0	1	0	0	0
S.occidentale	0	0	0	0	0	0	0	0	0	0	1	0	0	0	0	0	0	0	0	0	0	0	0	0	0	0	0	0	0	0	0	0	0	0	0	0	0	0	0	0	0	0	0	0	0	0	0	0	0
T.glauca	0	0	0	0	0	0	0	0	0	0	0	1	0	0	0	0	0	0	0	0	0	0	0	0	0	0	0	0	0	1	0	0	0	0	0	0	0	1	0	0	0	0	0	0	0	0	0	0	0
[truncated: 21 more columns]

## Sheet: Supplementary File 3
Supplementary Material																Supplementary Material																Supplementary Material																Supplementary Material
Article Title	Ants are more than just curious bystanders to some flowers, they act as significant pollinators															Article Title	Ants are more than just curious bystanders to some flowers, they act as natural pollinators															Article Title	Ants are more than just curious bystanders to some flowers, they act as natural pollinators															Article Title	Ants are more than just curious bystanders to some flowers, they act as natural pollinators
	Susmita Das1 and Amlan Das1*																Susmita Das1 and Amlan Das1*																Susmita Das1 and Amlan Das1*																Susmita Das1 and Amlan Das1*
	1Entomology Laboratory, Department of Zoology, University of Calcutta, 35 Ballygunge Circular Road, Kolkata 700019, West Bengal, India.																1Entomology Laboratory, Department of Zoology, University of Calcutta, 35 Ballygunge Circular Road, Kolkata 700019, West Bengal, India.																1Entomology Laboratory, Department of Zoology, University of Calcutta, 35 Ballygunge Circular Road, Kolkata 700019, West Bengal, India.																1Entomology Laboratory, Department of Zoology, University of Calcutta, 35 Ballygunge Circular Road, Kolkata 700019, West Bengal, India.
	* Correspondence:																* Correspondence:																* Correspondence:																* Correspondence:
	Corresponding author																Corresponding author																Corresponding author																Corresponding author
	E-mail: dasamlan@yahoo.co.in																E-mail: dasamlan@yahoo.co.in																E-mail: dasamlan@yahoo.co.in																E-mail: dasamlan@yahoo.co.in
Supplementary file for Figure 7
	Name of ant subfamily
Name of plant family	Dolichoderinae	Formicinae	Myrmicinae	Pseudomyrmecinae
Amaranthaceae	1	1	1	0
Anacardiaceae	0	1	1	0
Apiaceae	1	1	1	0
Arecaceae	0	1	0	1
Balanophoraceae	0	1	1	0
Blandfordiaceae	1	0	0	0
Brassicaceae	0	1	0	0
Caryophyllaceae	1	1	0	0
Celastraceae	0	1	0	1
Crassulaceae	0	1	0	0
Cucurbitaceae	0	1	1	0
Cytinaceae	1	1	1	0
Dioscoreaceae	0	1	1	0
Eriocaulaceae	0	1	0	0
Euphorbiaceae	1	1	1	0
Fabaceae	0	1	0	0
Frankeniaceae	0	1	1	0
Liliaceae	0	0	1	0
Myrtaceae	1	0	0	0
Orchidaceae	1	1	1	0
Orobanchaceae	0	1	1	0
Proteaceae	1	1	0	0
Rosaceae	1	1	0	0

## Sheet: Supplementary File 4
Supplementary Material
Article Title	Ants are more than just curious bystanders to some flowers, they act as significant pollinators
	Susmita Das1 and Amlan Das1*
	1Entomology Laboratory, Department of Zoology, University of Calcutta, 35 Ballygunge Circular Road, Kolkata 700019, West Bengal, India.
	* Correspondence:
	Corresponding author
	E-mail: dasamlan@yahoo.co.in
Supplementary file for Figure 8
Ant species	Pollinating ant frequency
Proformica longiseta (14)	14
Camponotus crassus (13)	13
Camponotus sp (12)	12
Camponotus foreli (11)	11
Camponotus molossus (10)	10
Camponotus terebrans (10)	10
Pheidole pallidula (9)	9
Plagiolepis pygmaea (9)	9
Tapinoma nigerrimum (9)	9
Anoplolepis gracilipes (8)	8
Leptothorax tuberum (8)	8
Oeophylla smaragdina (8)	8
Tetraponera sp (8)	8
Camponotus pilicornis (8)	8
Formica cunicularia (7)	7
Iridomyrmex purpureus (7)	7
Lasius grandis (7)	7
Camponotus compressus (7)	7
Camponotus parius (7)	7
Lasius alienus (6)	6
Temnothorax sp (6)	6
Camponotus japonicus (6)	6
Aphaenogaster senilis (5)	5
Crematogaster auberti (5)	5
Crematogaster scutellaris (5)	5
Myrmica ruginodis (5)	5
Plagiolepis schmitzii (5)	5
Tetramorium ruginode (5)	5
Tetramorium semilaeve (5)	5
Camponotus ruber (5)	5
Crematogaster politula (4)	4
Formica rubra (4)	4
Iridomyrmex anceps (4)	4
Leptothorax fuentei (4)	4
Paratrechina vividula (4)	4
Plagiolepis wroughtoni (4)	4
Prenolepis impairs (4)	4
Pseudomyrmex gracilis (4)	4
Pseudomyrmex termitarius (4)	4
Tapinoma erraticum (4)	4
Tapinoma melanocephalum (4)	4
Camponotus micans (4)	4
Formica fusca (3)	3
Formica pratensis (3)	3
Lasius cinereus (3)	3
Monomorium pharaonis (3)	3
Myrmecia urens (3)	3
Technomyrmex albipes (3)	3
Temnothorax albipennis (3)	3
Aphaenogaster sp (2)	2
Brachymyrmex termitophilus (2)	2
Crematogaster sp (2)	2
Dorymyrmex nigra (2)	2
Formica lemani (2)	2
Formica subsericea (2)	2
Iridomyrmex gracilis (2)	2
Leptothorax acervorum (2)	2
Leptothorax sp (2)	2
Paratrechina flavipes (2)	2
Pheidole reichenspergeri (2)	2
Tapinoma madeirense (2)	2
Tapinoma sessile (2)	2
Temnothorax exilis (2)	2
Temnothorax recedens (2)	2
Formica neorufibarbis (1)	1
Formica polyctena (1)	1
Formica schaufussi (1)	1
Iridomyrmex sp (1)	1
Lasius niger (1)	1
Solenopsis sp (1)	1

## Sheet: Supplementary File 5
Supplementary Material																Supplementary Material																Supplementary Material																Supplementary Material
Article Title	Ants are more than just curious bystanders to some flowers, they act as significant pollinators
	Susmita Das1 and Amlan Das1*
	1Entomology Laboratory, Department of Zoology, University of Calcutta, 35 Ballygunge Circular Road, Kolkata 700019, West Bengal, India.
	* Correspondence:
	Corresponding author
	E-mail: dasamlan@yahoo.co.in
Supplementary file for Figure 9
	Pollinating frequency of different ant species by literature
Ant name	Summer	Rainy season	Autumn	Winter	Spring
Dorymyrmex nigra	0	1	0	1	0
Iridomyrmex anceps	1	0	0	0	1
Iridomyrmex purpureus	0	0	0	1	1
Iridomyrmex sp	1	0	0	0	0
Tapinoma erraticum	1	0	0	0	0
Tapinoma madeirense	1	0	0	0	1
Tapinoma melanocephalum	1	0	0	0	1
Tapinoma nigerrimum	1	0	1	1	1
Tapinoma sessile	0	0	0	0	1
Technomyrmex albipes	0	0	0	1	0
Temnothorax albipennis	1	0	1	0	1
Temnothorax exilis	0	0	0	0	1
Temnothorax recedens	1	0	0	0	1
Temnothorax sp	0	0	0	1	1
Anoplolepis gracilipes	1	1	0	1	0
Brachymyrmex termitophilus	0	1	0	1	0
Camponotus compressus	1	0	0	1	0
Camponotus crassus	0	1	0	0	0
Camponotus foreli	1	0	0	0	0
Camponotus japonicus	0	1	0	0	0
Camponotus micans	1	0	1	1	1
Camponotus molossus	0	0	0	1	1
Camponotus parius	1	0	0	0	1
Camponotus pilicornis	1	0	1	1	1
Camponotus ruber	1	0	0	0	1
Camponotus sp	1	0	0	1	1
Camponotus terebrans	0	0	0	1	1
Formica cunicularia	1	0	0	0	1
Formica fusca	1	0	1	0	1
Formica lemani	1	0	0	0	0
Formica neorufibarbis	1	0	0	0	0
Formica polyctena	1	0	0	0	0
Formica pratensis	0	0	0	0	1
Formica rubra	1	0	0	1	0
Formica subsericea	0	0	0	0	1
Formica schaufussi	0	0	0	0	1
Lasius alienus	1	0	1	0	1
Lasius grandis	1	0	0	0	1
Lasius niger	1	0	0	0	0
Oecophylla smaragdina	1	1	0	1	0
Paratrechina flavipes	0	0	1	1	0
Paratrechina vividula	1	0	0	0	1
Prenolepis imparis	0	0	1	0	1
Proformica longiseta	1	0	0	0	0
Plagiolepis pygmaea	1	0	1	1	1
Plagiolepis schmitzii	1	0	1	1	1
Plagiolepis wroughtoni	1	0	0	0	1
Aphaenogaster senilis	1	0	1	1	1
Aphaenogaster sp	0	0	1	1	0
Crematogaster auberti	1	0	1	1	1
Crematogaster politula	1	0	0	0	1
Crematogaster scutellaris	1	0	1	1	1
Crematogaster sp	0	0	1	0	0
Leptothorax acervorum	1	0	0	0	0
Leptothorax tuberum	1	0	0	0	0
Leptothorax sp	0	0	0	1	1
Leptothorax fuentei	1	0	0	0	0
Monomorium pharaonis	0	1	0	1	0
Myrmica ruginodis	1	0	0	0	0
Pheidole pallidula	1	0	1	1	1
Pheidole reichenspergeri	0	1	0	1	0
Solenopsis sp	0	0	0	0	1
Tetramorium ruginode	1	0	1	1	1
Tetramorium semilaeve	1	0	1	1	1
Pseudomyrmex gracilis	0	1	0	0	0
Pseudomyrmex termitarius	0	1	0	0	0
Tetraponera sp	1	1	0	1	0
*Iridomyrmex gracilis	0	0	0	0	0
*Lasius cinereus	0	0	0	0	0
*Myrmecia urens	0	0	0	0	0
